# Supplementary material for: A Novel Strain of Fusarium oxysporum Alternavirus 1 Isolated from Fusarium oxysporum f. sp. melonis Strain T-BJ17 Confers Hypovirulence and Increases the Sensitivity of Its Host Fungus to Difenoconazole and Pydiflumetofen
Source: Viruses. 2024 Jun 2;16(6):901. doi: 10.3390/v16060901 (PMC11209391; doi:10.3390/v16060901)
Supplement: Supplementary file 1 [file viruses-16-00901-s001.zip]

Archive with 1 entries (1 files):
- viruses-2944500-supplementary.pdf
